# Supplementary material for: Health Benefits of Traditional Sage and Peppermint Juices: Simple Solutions for Antioxidant and Antidiabetic Support
Source: Foods. 2025 Mar 28;14(7):1182. doi: 10.3390/foods14071182 (PMC11988581; doi:10.3390/foods14071182)
Supplement: Supplementary file 1 [file foods-14-01182-s001.zip]

Archive with 1 entries (1 files):
- foods-3519214-supplementary.pdf
